# Supplementary material for: Antifouling Lipids from Marine Fungi of the Beibu Gulf
Source: Metabolites. 2025 Nov 5;15(11):721. doi: 10.3390/metabo15110721 (PMC12654144; doi:10.3390/metabo15110721)
Supplement: Supplementary file 1 [file metabolites-15-00721-s001.zip]

Archive with 1 entries (1 files):
- metabolites-3974948-supplementary.pdf
